# Supplementary material for: Epigenetic Silencing of HER2 Expression during Epithelial-Mesenchymal Transition Leads to Trastuzumab Resistance in Breast Cancer
Source: Life (Basel). 2021 Aug 24;11(9):868. doi: 10.3390/life11090868 (PMC8472246; doi:10.3390/life11090868)
Supplement: Supplementary file 1 [file life-11-00868-s001.zip]

Archive with 1 entries (1 files):
- life-1333507-supplementary.pdf
